# Supplementary material for: Subcellular Localization of Carotenoid Biosynthesis in Synechocystis sp. PCC 6803
Source: PLoS One. 2015 Jun 17;10(6):e0130904. doi: 10.1371/journal.pone.0130904 (PMC4470828; doi:10.1371/journal.pone.0130904)
Supplement: S2 Table — P<0.05 was considered significant. (XLSX) [file pone.0130904.s006.xlsx]

## Sheet: Figure 2
Results of statistical analysis with Student's t-test - Figure 2A
	TM vs PM1	TM vs PM2	PM1 vs PM2				Note
p-value	0.0113822	0.0229395	0.0102313				p values under 0.05 denote statistically relevant differences
Results of statistical analysis with Student's t-test - Figure 2B
TM vs PM1
Pigment	β-carotene	Myxoxanthophyll	Zeaxanthyn	Echinenone	Minor carotenoids
p-value	0.00616944	0.205101	0.437926	0.0240115	0.315139
TM vs PM2
Pigment	β-carotene	Myxoxanthophyll	Zeaxanthyn	Echinenone	Minor carotenoids
p-value	0.00622101	0.0221147	0.0148108	0.00297482	0.717645
PM1 vs PM2
Pigment	β-carotene	Myxoxanthophyll	Zeaxanthyn	Echinenone	Minor carotenoids
p-value	0.00243413	0.00358312	0.12132	0.682789	0.235858

## Sheet: Figure 3
Results of statistical analysis with Student's t-test - Figure 3
	TM vs PM1	TM vs PM2	PM1 vs PM2
p-value for CrtO-FLAG	6.1e-05	0.024	0.329
p-value for CrtQ-FLAG	0.00016	0.0031	0.075
	Note
	p values under 0.05 denote statistically relevant differences
